# Supplementary material for: Potential Probiotic Properties and Complete Genome Analysis of Limosilactobacillus reuteri LRA7 from Dogs
Source: Microorganisms. 2024 Sep 2;12(9):1811. doi: 10.3390/microorganisms12091811 (PMC11605243; doi:10.3390/microorganisms12091811)
Supplement: Supplementary file 1 [file microorganisms-12-01811-s001.zip]

Archive with 1 entries (1 files):
- microorganisms-3174890-supplementary.pdf
